# Supplementary material for: Polo-like Kinase 1 Activation Regulates Angiotensin II-Induced Contraction in Pudendal and Small Mesenteric Arteries from Mice
Source: Cells. 2025 Nov 6;14(21):1741. doi: 10.3390/cells14211741 (PMC12610839; doi:10.3390/cells14211741)
Supplement: Supplementary file 1 [file cells-14-01741-s001.zip]

Archive with 1 entries (1 files):
- cells-3874297-supplementary.pdf
